# Supplementary material for: Effects of Physical Exercise on Executive Functions among College Students in China: Exploring the Influence of Exercise Intensity and Duration
Source: Behav Sci (Basel). 2023 Nov 29;13(12):987. doi: 10.3390/bs13120987 (PMC10740733; doi:10.3390/bs13120987)
Supplement: Supplementary file 1 [file behavsci-13-00987-s001.zip]

Archive with 1 entries (1 files):
- behavsci-2660274-supplementary.pdf
